# Supplementary material for: Impact of Early Postnatal Maternal Separation Stress on Pancreatic Function in Rodents: A Systematic Review and Meta-Analysis
Source: Int J Mol Sci. 2025 Oct 12;26(20):9927. doi: 10.3390/ijms26209927 (PMC12564252; doi:10.3390/ijms26209927)
Supplement: Supplementary file 1 [file ijms-26-09927-s001.zip]

Archive with 1 entries (1 files):
- ijms-3904837-supplementary.pdf
